# Supplementary material for: CRISPR/Cas13d-Mediated Microbial RNA Knockdown
Source: Front Bioeng Biotechnol. 2020 Jul 30;8:856. doi: 10.3389/fbioe.2020.00856 (PMC7406568; doi:10.3389/fbioe.2020.00856)
Supplement: Supplementary file 1 [file Data_Sheet_1.zip]

Archive with 24 entries (23 files):
- Plasmids used/
- Plasmids used/pCasRx-1.gbk
- Plasmids used/pCasRx-2.gbk
- Plasmids used/pCasRx-3.gbk
- Plasmids used/pGFP-w.gb
- Plasmids used/pGFP.gbk
- Plasmids used/pgRNA-1.gbk
- Plasmids used/pgRNA-2.gbk
- Plasmids used/pgRNA-3+2.gb
- Plasmids used/pgRNA-3+4.gb
- Plasmids used/pgRNA-3.gbk
- Plasmids used/pgRNA-31.gbk
- Plasmids used/pgRNA-32.gbk
- Plasmids used/pgRNA-33.gbk
- Plasmids used/pgRNA-4.gbk
- Plasmids used/pgRNA-ccdB-1.gbk
- Plasmids used/pgRNA-ccdB-2.gbk
- Plasmids used/pgRNA-Control.dna.gb
- Plasmids used/pgRNA-m1.gbk
- Plasmids used/pgRNA-m1N.gbk
- Plasmids used/pgRNA-m3.gbk
- Plasmids used/pgRNA-m3N.gbk
- Plasmids used/pgRNA-mControl.gb
- Plasmids used/pgRNA-mControlN.dna.gb
