# Supplementary material for: CRISPR/Cas13d-Mediated Microbial RNA Knockdown
Source: Front Bioeng Biotechnol. 2020 Jul 30;8:856. doi: 10.3389/fbioe.2020.00856 (PMC7406568; doi:10.3389/fbioe.2020.00856)
Supplement: Supplementary file 1 [file Data_Sheet_1.zip › Plasmids used/pCasRx-1.gbk]

LOCUS       Exported File           9512 bp ds-DNA    circular SYN 14-2ÔÂ-2020
DEFINITION  Shuttle vector pXMJ19 (Corynebacterium glutamicum / E. coli).
ACCESSION   AJ133195
VERSION     .
KEYWORDS    pXMJ19-CasRx-36
SOURCE      synthetic DNA construct
  ORGANISM  synthetic DNA construct
REFERENCE   1  (bases 1 to 9512)
  AUTHORS   Jakoby MJ, Ngouto-Nkili CE, Burkovski A.
  TITLE     Construction and application of new Corynebacterium glutamicum 
            vectors
  JOURNAL   BioTechniques 13, 437-441 (1999)
REFERENCE   2  (bases 1 to 9512)
  AUTHORS   Jakoby MJ.
  TITLE     Direct Submission
  JOURNAL   Submitted (22-FEB-1999) Jakoby M.J., Institut fuer Biochemie, 
            Universitaet zu Koeln, Zuelpicher Str. 47, 50674 Koeln, GERMANY
REFERENCE   3  (bases 1 to 9512)
  AUTHORS   .
  TITLE     Direct Submission
  JOURNAL   Exported 2020Äê2ÔÂ14ÈÕ from SnapGene 1.1.3
            http://www.snapgene.com
COMMENT     This file is created by Vector NTI
            http://www.invitrogen.com/
FEATURES             Location/Qualifiers
     source          1..9512
                     /organism="synthetic DNA construct"
                     /mol_type="other DNA"
     misc_feature    11..23
                     /note="strong RBS"
                     /note="color: #a6acb3"
     misc_feature    24..2927
                     /note="CasRx"
                     /note="color: #a6acb3"
     terminator      2978..3403
                     /note="rrnB"
                     /note="color: #3366cc"
     rep_origin      3878..4450
                     /direction=RIGHT
                     /note="ori pUC"
                     /note="color: #ff9966"
     gene            4635..7189
                     /note="ori pBL1"
                     /note="color: #a6acb3; direction: RIGHT"
     CDS             complement(7321..7980)
                     /codon_start=1
                     /transl_table=11
                     /note="cat"
                     /note="color: #ff9966"
                     /translation="MEKKITGYTTVDISQWHRKEHFEAFQSVAQCTYNQTVQLDITAFL
                     KTVKKNKHKFYPAFIHILARLMNAHPEFRMAMKDGELVIWDSVHPCYTVFHEQTETFSS
                     LWSEYHDDFRQFLHIYSQDVACYGENLAYFPKGFIENMFFVSANPWVSFTSFDLNVANM
                     DNFFAPVFTMGKYYTQGDKVLMPLAIQVHHAVCDGFHVGRMLNELQQYCDEWQGGA"
     gene            complement(7321..7980)
                     /note="cat"
                     /note="color: #a6acb3; direction: LEFT"
     misc_feature    8193..9164
                     /note="lacIq"
                     /note="color: #a6acb3"
     misc_feature    9165..10
                     /note="promoter"
                     /note="color: #a6acb3"
ORIGIN
        1 aattaagctt aaaggagttg agaatgatcg aaaagaagaa gtcatttgca aagggcatgg
       61 gagtaaaatc aacacttgta tccggttcaa aggtatacat gacgacgttc gcagaaggaa
      121 gcgatgccag acttgaaaag atcgttgaag gcgattctat cagatctgtc aacgaaggag
      181 aagcgttctc agctgaaatg gctgataaga atgcaggcta caagatcggt aacgcaaagt
      241 tcagccaccc aaagggctat gctgtagttg caaacaaccc cttatacacc ggaccggtac
      301 agcaggatat gctcggtctg aaggaaacgc ttgaaaagag atattttgga gagtctgccg
      361 acggaaatga taatatctgt attcaggtca tccataatat cctcgatatc gaaaagatcc
      421 tcgctgaata tataaccaat gctgcttatg cggtaaacaa tatttccggt cttgataagg
      481 atatcatcgg ttttggtaag ttcagtacgg tctatactta tgatgagttc aaggatcctg
      541 aacatcacag agcagctttc aacaataacg ataagttaat taatgccatc aaggcacagt
      601 atgatgaatt tgacaatttc cttgataatc ctcgtctcgg ctactttgga caggcttttt
      661 tcagtaagga aggcagaaat tacattatca attacggcaa cgagtgttat gatattcttg
      721 ctttactcag cggattgcgt cactgggtag tacataataa tgaggaagaa tcaaggattt
      781 cccgtacatg gctttataat ctcgacaaga atcttgacaa cgaatatatc tctactctca
      841 attatctgta tgatagaatt acaaacgaat taacaaattc cttctcaaag aatagtgcag
      901 ccaacgtaaa ctatatcgct gaaacccttg gtattaatcc tgctgaattt gcagagcagt
      961 atttcagatt cagtatcatg aaggaacaga agaatctcgg tttcaatatt actaagctga
     1021 gagaagtaat gcttgacaga aaggatatgt ctgagatccg taaaaatcat aaggtctttg
     1081 attcaatccg tactaaggtc tatactatga tggatttcgt tatctacaga tattacattg
     1141 aagaggatgc aaaggttgct gctgccaaca agtctctgcc ggataacgaa aaaagcctca
     1201 gtgaaaagga tatctttgtt ataaatctca gaggaagctt taacgatgat cagaaggatg
     1261 ccctttatta tgatgaggcc aatcgtattt ggagaaagct cgaaaacatt atgcacaata
     1321 tcaaggaatt cagaggcaat aagacacgtg aatacaagaa gaaggatgct ccaagactcc
     1381 ccagaattct tcctgccgga agggatgttt ccgcgttctc aaagttgatg tacgctctta
     1441 ccatgttcct tgatggtaag gagatcaatg atcttctcac cacgctcatc aataagttcg
     1501 ataacatcca gagtttcctc aaggtaatgc ctcttatcgg agtgaatgca aagtttgttg
     1561 aggaatatgc cttcttcaag gacagcgcaa agattgctga cgaactcagg ctgattaaga
     1621 gctttgccag aatgggagaa cctatcgcag atgcaagacg tgctatgtat atcgatgcta
     1681 tcaggattct cggaacaaac ctcagctatg atgagcttaa ggcccttgcc gatacttttt
     1741 cgcttgatga aaacggcaac aagcttaaga agggcaagca cggcatgaga aacttcatca
     1801 ttaataatgt aatcagtaac aagcgcttcc attatctcat tcgttacggt gatcctgcac
     1861 atctccatga gatcgccaag aatgaagctg ttgtaaagtt cgtcctcggc aggatagctg
     1921 atatccagaa gaagcaggga cagaacggaa agaatcagat cgacaggtac tatgagacct
     1981 gtatcggcaa ggacaagggc aagtctgtct ccgaaaaggt tgatgccctc acaaagatta
     2041 tcaccggtat gaactacgat cagttcgata agaagagaag cgttattgag gatactggaa
     2101 gagaaaacgc tgagagagaa aagttcaaga agatcatcag cctctatctt actgtcattt
     2161 atcacatcct taagaatatt gttaatatca atgcgcgtta cgttatcggc ttccattgcg
     2221 ttgagcgtga tgcacagctc tataaggaaa agggctatga tatcaacctc aagaagctcg
     2281 aagaaaaggg gttttcatca gtcacaaagc tgtgtgcagg tattgatgag actgctcctg
     2341 acaagcgtaa ggatgttgaa aaggaaatgg ctgagcgtgc aaaggaatct atcgatagcc
     2401 ttgaatctgc aaatcctaag ctttacgcaa actatatcaa gtattctgac gagaagaagg
     2461 ctgaggaatt tactagacag atcaaccgtg agaaggcaaa gaccgctctg aatgcatatc
     2521 tcagaaatac taagtggaat gtgataatca gggaagatct tcttagaatc gataataaga
     2581 catgtacgct ctttagaaat aaggccgttc atcttgaagt tgcaagatat gttcatgcat
     2641 atatcaacga tattgccgaa gtaaacagct atttccagct ttatcattac atcatgcaga
     2701 gaatcatcat gaacgaaaga tatgaaaagt cttctggaaa ggtaagcgaa tacttcgatg
     2761 ctgtgaacga tgaaaagaag tacaacgaca ggcttctgaa gctgttgtgc gttccatttg
     2821 gttactgcat cccgagattc aagaatctct ccattgaagc tttgttcgac aggaacgaag
     2881 cagctaagtt tgacaaggaa aagaagaaag tatcaggtaa ttcatagctg caggtcgact
     2941 ctagaggatc cccgggtacc gagctcgaat tcagcttggc tgttttggcg gatgagagaa
     3001 gattttcagc ctgatacaga ttaaatcaga acgcagaagc ggtctgataa aacagaattt
     3061 gcctggcggc agtagcgcgg tggtcccacc tgaccccatg ccgaactcag aagtgaaacg
     3121 ccgtagcgcc gatggtagtg tggggtctcc ccatgcgaga gtagggaact gccaggcatc
     3181 aaataaaacg aaaggctcag tcgaaagact gggcctttcg ttttatctgt tgtttgtcgg
     3241 tgaacgctct cctgagtagg acaaatccgc cgggagcgga tttgaacgtt gcgaagcaac
     3301 ggcccggagg gtggcgggca ggacgcccgc cataaactgc caggcatcaa attaagcaga
     3361 aggccatcct gacggatggc ctttttgcgt ttctacaaac tcttttgttt atttttctaa
     3421 atacattcaa atatgtatcc gctcatgaga caataaccct gataaatgct tcaataatat
     3481 tgaaaaagga agagtatgag tattcaacat ttccgtgtcg cccttattcc cttttttgcg
     3541 gcattttgcc ttcctgtttt tgctcaccca gaaacgctgg tgaaagtaaa agatgctgaa
     3601 gatcagttgg gtgcacgagt gggttacatc gaactggatc tcaacagcgg taagatcctt
     3661 gagagttttc gccccgaaga acgttttcca atgatgagca cttttgcttc ctcgctcact
     3721 gactcgctgc gctcggtcgt tcggctgcgg cgagcggtat cagctcactc aaaggcggta
     3781 atacggttat ccacagaatc aggggataac gcaggaaaga acatgtgagc aaaaggccag
     3841 caaaaggcca ggaaccgtaa aaaggccgcg ttgctggcgt ttttccatag gctccgcccc
     3901 cctgacgagc atcacaaaaa tcgacgctca agtcagaggt ggcgaaaccc gacaggacta
     3961 taaagatacc aggcgtttcc ccctggaagc tccctcgtgc gctctcctgt tccgaccctg
     4021 ccgcttaccg gatacctgtc cgcctttctc ccttcgggaa gcgtggcgct ttctcaatgc
     4081 tcacgctgta ggtatctcag ttcggtgtag gtcgttcgct ccaagctggg ctgtgtgcac
     4141 gaaccccccg ttcagcccga ccgctgcgcc ttatccggta actatcgtct tgagtccaac
     4201 ccggtaagac acgacttatc gccactggca gcagccactg gtaacaggat tagcagagcg
     4261 aggtatgtag gcggtgctac agagttcttg aagtggtggc ctaactacgg ctacactaga
     4321 aggacagtat ttggtatctg cgctctgctg aagccagtta ccttcggaaa aagagttggt
     4381 agctcttgat ccggcaaaca aaccaccgct ggtagcggtg gtttttttgt ttgcaagcag
     4441 cagattacgc gcagaaaaaa aggatctcaa gaagatcctt tgatcttttc tacggggtct
     4501 gacgctcagt ggaacgaaaa ctcacgttaa gggattttgg tcatgagatt atcaaaaagg
     4561 atcttcacct agatcctttt ggggtgggcg aagaactcca gcatgagatc cccgcgctgg
     4621 aggatcatcc agccattcgg ggtcgttcac tggttcccct ttctgatttc tggcatagaa
     4681 gaacccccgt gaactgtgtg gttccggggg ttgctgattt ttgcgagact tctcgcgcaa
     4741 ttccctagct taggtgaaaa caccatgaaa cactagggaa acacccatga aacacccatt
     4801 agggcagtag ggcggcttct tcgtctaggg cttgcatttg ggcggtgatc tggtctttag
     4861 cgtgtgaaag tgtgtcgtag gtggcgtgct caatgcactc gaacgtcacg tcatttaccg
     4921 ggtcacggtg ggcaaagaga actagtgggt tagacattgt tttcctcgtt gtcggtggtg
     4981 gtgagctttt ctagccgctc ggtaaacgcg gcgatcatga actcttggag gttttcaccg
     5041 ttctgcatgc ctgcgcgctt catgtcctca cgtagtgcca aaggaacgcg tgcggtgacc
     5101 acgacgggct tagcctttgc ctgcgcttct agtgcttcga tggtggcttg tgcctgcgct
     5161 tgctgcgcct gtagtgcctg ttgagcttct tgtagttgct gttctagctg tgccttggtt
     5221 gccatgcttt aagactctag tagctttcct gcgatatgtc atgcgcatgc gtagcaaaca
     5281 ttgtcctgca actcattcat tatgtgcagt gctcctgtta ctagtcgtac atactcatat
     5341 ttacctagtc tgcatgcagt gcatgcacat gcagtcatgt cgtgctaatg tgtaaaacat
     5401 gtacatgcag attgctgggg gtgcaggggg cggagccacc ctgtccatgc ggggtgtggg
     5461 gcttgccccg ccggtacaga cagtgagcac cggggcacct agtcgcggat acccccccta
     5521 ggtatcggac acgtaaccct cccatgtcga tgcaaatctt taacattgag tacgggtaag
     5581 ctggcacgca tagccaagct aggcggccac caaacaccac taaaaattaa tagtccctag
     5641 acaagacaaa cccccgtgcg agctaccaac tcatatgcac gggggccaca taacccgaag
     5701 gggtttcaat tgacaaccat agcactagct aagacaacgg gcacaacacc cgcacaaact
     5761 cgcactgcgc aaccccgcac aacatcgggt ctaggtaaca ctgagtaaca ctgaaataga
     5821 agtgaacacc tctaaggaac cgcaggtcaa tgagggttct aaggtcactc gcgctagggc
     5881 gtggcgtagg caaaacgtca tgtacaagat caccaatagt aaggctctgg cggggtgcca
     5941 taggtggcgc agggacgaag ctgttgcggt gtcctggtcg tctaacggtg cttcgcagtt
     6001 tgagggtctg caaaactctc actctcgctg ggggtcacct ctggctgaat tggaagtcat
     6061 gggcgaacgc cgcattgagc tggctattgc tactaagaat cacttggcgg cgggtggcgc
     6121 gctcatgatg tttgtgggca ctgttcgaca caaccgctca cagtcatttg cgcaggttga
     6181 agcgggtatt aagactgcgt actcttcgat ggtgaaaaca tctcagtgga agaaagaacg
     6241 tgcacggtac ggggtggagc acacctatag tgactatgag gtcacagact cttgggcgaa
     6301 cggttggcac ttgcaccgca acatgctgtt gttcttggat cgtccactgt ctgacgatga
     6361 actcaaggcg tttgaggatt ccatgttttc ccgctggtct gctggtgtgg ttaaggccgg
     6421 tatggacgcg ccactgcgtg agcacggggt caaacttgat caggtgtcta cctggggtgg
     6481 agacgctgcg aaaatggcaa cctacctcgc taagggcatg tctcaggaac tgactggctc
     6541 cgctactaaa accgcgtcta aggggtcgta cacgccgttt cagatgttgg atatgttggc
     6601 cgatcaaagc gacgccggcg aggatatgga cgctgttttg gtggctcggt ggcgtgagta
     6661 tgaggttggt tctaaaaacc tgcgttcgtc ctggtcacgt ggggctaagc gtgctttggg
     6721 cattgattac atagacgctg atgtacgtcg tgaaatggaa gaagaactgt acaagctcgc
     6781 cggtctggaa gcaccggaac gggtcgaatc aacccgcgtt gctgttgctt tggtgaagcc
     6841 cgatgattgg aaactgattc agtctgattt cgcggttagg cagtacgttc tcgattgcgt
     6901 ggataaggct aaggacgtgg ccgctgcgca acgtgtcgct aatgaggtgc tggcaagtct
     6961 gggtgtggat tccaccccgt gcatgatcgt tatggatgat gtggacttgg acgcggttct
     7021 gcctactcat ggggacgcta ctaagcgtga tctgaatgcg gcggtgttcg cgggtaatga
     7081 gcagactatt cttcgcaccc actaaaagcg gcataaaccc cgttcgatat tttgtgcgat
     7141 gaatttatgg tcaatgtcgc gggggcaaac tatgatgggt cttgttgttg gcgtcccgga
     7201 aaacgattcc gaagcccaac ctttcataga aggcggcggt ggaatcgaaa tctcgtgatg
     7261 gcaggttggg cgtcgcttgg tcggtcattt cgaagggcac caataactgc cttaaaaaaa
     7321 ttacgccccg ccctgccact catcgcagta ctgttgtaat tcattaagca ttctgccgac
     7381 atggaagcca tcacagacgg catgatgaac ctgaatcgcc agcggcatca gcaccttgtc
     7441 gccttgcgta taatatttgc ccatggtgaa aacgggggcg aagaagttgt ccatattggc
     7501 cacgtttaaa tcaaaactgg tgaaactcac ccagggattg gctgagacga aaaacatatt
     7561 ctcaataaac cctttaggga aataggccag gttttcaccg taacacgcca catcttgcga
     7621 atatatgtgt agaaactgcc ggaaatcgtc gtggtattca ctccagagcg atgaaaacgt
     7681 ttcagtttgc tcatggaaaa cggtgtaaca agggtgaaca ctatcccata tcaccagctc
     7741 accgtctttc attgccatac ggaactccgg atgagcattc atcaggcggg caagaatgtg
     7801 aataaaggcc ggataaaact tgtgcttatt tttctttacg gtctttaaaa aggccgtaat
     7861 atccagctga acggtctggt tataggtaca ttgagcaact gactgaaatg cctcaaaatg
     7921 ttctttacga tgccattggg atatatcaac ggtggtatat ccagtgattt ttttctccat
     7981 tttagcttcc ttagctcctg aaaatctcgt cgaagctcgg cggatttgtc ctactcaagc
     8041 tgatccgaca aaatccacac attatcccag gtgtccggat cggtcaaata cgctgccagc
     8101 tcatagaccg tatccaaagc atccggggct gatccccggc gccagggtgg tttttctttt
     8161 caccagtgag acgggcaaca gctgattgcc cttcaccgcc tggccctgag agagttgcag
     8221 caagcggtcc acgtggtttg ccccagcagg cgaaaatcct gtttgatggt ggttaacggc
     8281 gggatataac atgagctgtc ttcggtatcg tcgtatccca ctaccgagat atccgcacca
     8341 acgcgcagcc cggactcggt aatggcgcgc attgcgccca gcgccatctg atcgttggca
     8401 accagcatcg cagtgggaac gatgccctca ttcagcattt gcatggtttg ttgaaaaccg
     8461 gacatggcac tccagtcgcc ttcccgttcc gctatcggct gaatttgatt gcgagtgaga
     8521 tatttatgcc agccagccag acgcagacgc gccgagacag aacttaatgg gcccgctaac
     8581 agcgcgattt gctggtgacc caatgcgacc agatgctcca cgcccagtcg cgtaccgtct
     8641 tcatgggaga aaataatact gttgatgggt gtctggtcag agacatcaag aaataacgcc
     8701 ggaacattag tgcaggcagc ttccacagca atggcatcct ggtcatccag cggatagtta
     8761 atgatcagcc cactgacgcg ttgcgcgaga agattgtgca ccgccgcttt acaggcttcg
     8821 acgccgcttc gttctaccat cgacaccacc acgctggcac ccagttgatc ggcgcgagat
     8881 ttaatcgccg cgacaatttg cgacggcgcg tgcagggcca gactggaggt ggcaacgcca
     8941 atcagcaacg actgtttgcc cgccagttgt tgtgccacgc ggttgggaat gtaattcagc
     9001 tccgccatcg ccgcttccac tttttcccgc gttttcgcag aaacgtggct ggcctggttc
     9061 accacgcggg aaacggtctg ataagagaca ccggcatact ctgcgacatc gtataacgtt
     9121 actggtttca cattcaccac cctgaattga ctctcttccg ggcgctatca tgccataccg
     9181 cgaaaggttt tgcaccattc gatggtgtca acgtaaatgc cgcttcgcct tcgcgcgcga
     9241 attgcaagct gatccgggct tatcgactgc acggtgcacc aatgcttctg gcgtcaggca
     9301 gccatcggaa gctgtggtat ggctgtgcag gtcgtaaatc actgcataat tcgtgtcgct
     9361 caaggcgcac tcccgttctg gataatgttt tttgcgccga catcataacg gttctggcaa
     9421 atattctgaa atgagctgtt gacaattaat catcggctcg tataatgtgt ggaattgtga
     9481 gcggataaca atttcacaca ggaaacagaa tt
//
