# Supplementary material for: CRISPR/Cas13d-Mediated Microbial RNA Knockdown
Source: Front Bioeng Biotechnol. 2020 Jul 30;8:856. doi: 10.3389/fbioe.2020.00856 (PMC7406568; doi:10.3389/fbioe.2020.00856)
Supplement: Supplementary file 1 [file Data_Sheet_1.zip › Plasmids used/pCasRx-2.gbk]

LOCUS       Exported File          10977 bp ds-DNA    circular SYN 14-2��-2020
DEFINITION  Shuttle vector pXMJ19 (Corynebacterium glutamicum / E. coli).
ACCESSION   AJ133195
VERSION     .
KEYWORDS    pXMJ19-CasRx-36-pSC101
SOURCE      synthetic DNA construct
  ORGANISM  synthetic DNA construct
REFERENCE   1  (bases 1 to 10977)
  AUTHORS   Jakoby MJ, Ngouto-Nkili CE, Burkovski A.
  TITLE     Construction and application of new Corynebacterium glutamicum 
            vectors
  JOURNAL   BioTechniques 13, 437-441 (1999)
REFERENCE   2  (bases 1 to 10977)
  AUTHORS   Jakoby MJ.
  TITLE     Direct Submission
  JOURNAL   Submitted (22-FEB-1999) Jakoby M.J., Institut fuer Biochemie, 
            Universitaet zu Koeln, Zuelpicher Str. 47, 50674 Koeln, GERMANY
REFERENCE   3  (bases 1 to 10977)
  AUTHORS   .
  TITLE     Direct Submission
  JOURNAL   Exported 2020��2��14�� from SnapGene 1.1.3
            http://www.snapgene.com
COMMENT     This file is created by Vector NTI
            http://www.invitrogen.com/
FEATURES             Location/Qualifiers
     source          1..10977
                     /organism="synthetic DNA construct"
                     /mol_type="other DNA"
     source          3878..5914
                     /note="color: #ffffff"
     misc_feature    11..23
                     /note="weak RBS"
                     /note="color: #a6acb3"
     misc_feature    24..2927
                     /note="CasRx"
                     /note="color: #a6acb3"
     terminator      2978..3403
                     /note="rrnB"
                     /note="color: #3366cc"
     rep_origin      complement(3878..5914)
                     /direction=LEFT
                     /note="pSC101 low copy replication origin"
                     /note="color: #ff9966"
     rep_origin      6100..8654
                     /direction=RIGHT
                     /note="ori pBL1"
                     /note="color: #ff9966"
     CDS             complement(8786..9445)
                     /codon_start=1
                     /transl_table=11
                     /note="cat"
                     /note="color: #ff9966"
                     /translation="MEKKITGYTTVDISQWHRKEHFEAFQSVAQCTYNQTVQLDITAFL
                     KTVKKNKHKFYPAFIHILARLMNAHPEFRMAMKDGELVIWDSVHPCYTVFHEQTETFSS
                     LWSEYHDDFRQFLHIYSQDVACYGENLAYFPKGFIENMFFVSANPWVSFTSFDLNVANM
                     DNFFAPVFTMGKYYTQGDKVLMPLAIQVHHAVCDGFHVGRMLNELQQYCDEWQGGA"
     gene            complement(8786..9445)
                     /note="cat"
                     /note="color: #a6acb3; direction: LEFT"
     misc_feature    9658..10629
                     /note="lacIq"
                     /note="color: #a6acb3"
     misc_feature    10630..10
                     /note="promoter"
                     /note="color: #00ff00"
ORIGIN
        1 aattaagctt aaaggagttg agaatgatcg aaaagaagaa gtcatttgca aagggcatgg
       61 gagtaaaatc aacacttgta tccggttcaa aggtatacat gacgacgttc gcagaaggaa
      121 gcgatgccag acttgaaaag atcgttgaag gcgattctat cagatctgtc aacgaaggag
      181 aagcgttctc agctgaaatg gctgataaga atgcaggcta caagatcggt aacgcaaagt
      241 tcagccaccc aaagggctat gctgtagttg caaacaaccc cttatacacc ggaccggtac
      301 agcaggatat gctcggtctg aaggaaacgc ttgaaaagag atattttgga gagtctgccg
      361 acggaaatga taatatctgt attcaggtca tccataatat cctcgatatc gaaaagatcc
      421 tcgctgaata tataaccaat gctgcttatg cggtaaacaa tatttccggt cttgataagg
      481 atatcatcgg ttttggtaag ttcagtacgg tctatactta tgatgagttc aaggatcctg
      541 aacatcacag agcagctttc aacaataacg ataagttaat taatgccatc aaggcacagt
      601 atgatgaatt tgacaatttc cttgataatc ctcgtctcgg ctactttgga caggcttttt
      661 tcagtaagga aggcagaaat tacattatca attacggcaa cgagtgttat gatattcttg
      721 ctttactcag cggattgcgt cactgggtag tacataataa tgaggaagaa tcaaggattt
      781 cccgtacatg gctttataat ctcgacaaga atcttgacaa cgaatatatc tctactctca
      841 attatctgta tgatagaatt acaaacgaat taacaaattc cttctcaaag aatagtgcag
      901 ccaacgtaaa ctatatcgct gaaacccttg gtattaatcc tgctgaattt gcagagcagt
      961 atttcagatt cagtatcatg aaggaacaga agaatctcgg tttcaatatt actaagctga
     1021 gagaagtaat gcttgacaga aaggatatgt ctgagatccg taaaaatcat aaggtctttg
     1081 attcaatccg tactaaggtc tatactatga tggatttcgt tatctacaga tattacattg
     1141 aagaggatgc aaaggttgct gctgccaaca agtctctgcc ggataacgaa aaaagcctca
     1201 gtgaaaagga tatctttgtt ataaatctca gaggaagctt taacgatgat cagaaggatg
     1261 ccctttatta tgatgaggcc aatcgtattt ggagaaagct cgaaaacatt atgcacaata
     1321 tcaaggaatt cagaggcaat aagacacgtg aatacaagaa gaaggatgct ccaagactcc
     1381 ccagaattct tcctgccgga agggatgttt ccgcgttctc aaagttgatg tacgctctta
     1441 ccatgttcct tgatggtaag gagatcaatg atcttctcac cacgctcatc aataagttcg
     1501 ataacatcca gagtttcctc aaggtaatgc ctcttatcgg agtgaatgca aagtttgttg
     1561 aggaatatgc cttcttcaag gacagcgcaa agattgctga cgaactcagg ctgattaaga
     1621 gctttgccag aatgggagaa cctatcgcag atgcaagacg tgctatgtat atcgatgcta
     1681 tcaggattct cggaacaaac ctcagctatg atgagcttaa ggcccttgcc gatacttttt
     1741 cgcttgatga aaacggcaac aagcttaaga agggcaagca cggcatgaga aacttcatca
     1801 ttaataatgt aatcagtaac aagcgcttcc attatctcat tcgttacggt gatcctgcac
     1861 atctccatga gatcgccaag aatgaagctg ttgtaaagtt cgtcctcggc aggatagctg
     1921 atatccagaa gaagcaggga cagaacggaa agaatcagat cgacaggtac tatgagacct
     1981 gtatcggcaa ggacaagggc aagtctgtct ccgaaaaggt tgatgccctc acaaagatta
     2041 tcaccggtat gaactacgat cagttcgata agaagagaag cgttattgag gatactggaa
     2101 gagaaaacgc tgagagagaa aagttcaaga agatcatcag cctctatctt actgtcattt
     2161 atcacatcct taagaatatt gttaatatca atgcgcgtta cgttatcggc ttccattgcg
     2221 ttgagcgtga tgcacagctc tataaggaaa agggctatga tatcaacctc aagaagctcg
     2281 aagaaaaggg gttttcatca gtcacaaagc tgtgtgcagg tattgatgag actgctcctg
     2341 acaagcgtaa ggatgttgaa aaggaaatgg ctgagcgtgc aaaggaatct atcgatagcc
     2401 ttgaatctgc aaatcctaag ctttacgcaa actatatcaa gtattctgac gagaagaagg
     2461 ctgaggaatt tactagacag atcaaccgtg agaaggcaaa gaccgctctg aatgcatatc
     2521 tcagaaatac taagtggaat gtgataatca gggaagatct tcttagaatc gataataaga
     2581 catgtacgct ctttagaaat aaggccgttc atcttgaagt tgcaagatat gttcatgcat
     2641 atatcaacga tattgccgaa gtaaacagct atttccagct ttatcattac atcatgcaga
     2701 gaatcatcat gaacgaaaga tatgaaaagt cttctggaaa ggtaagcgaa tacttcgatg
     2761 ctgtgaacga tgaaaagaag tacaacgaca ggcttctgaa gctgttgtgc gttccatttg
     2821 gttactgcat cccgagattc aagaatctct ccattgaagc tttgttcgac aggaacgaag
     2881 cagctaagtt tgacaaggaa aagaagaaag tatcaggtaa ttcatagctg caggtcgact
     2941 ctagaggatc cccgggtacc gagctcgaat tcagcttggc tgttttggcg gatgagagaa
     3001 gattttcagc ctgatacaga ttaaatcaga acgcagaagc ggtctgataa aacagaattt
     3061 gcctggcggc agtagcgcgg tggtcccacc tgaccccatg ccgaactcag aagtgaaacg
     3121 ccgtagcgcc gatggtagtg tggggtctcc ccatgcgaga gtagggaact gccaggcatc
     3181 aaataaaacg aaaggctcag tcgaaagact gggcctttcg ttttatctgt tgtttgtcgg
     3241 tgaacgctct cctgagtagg acaaatccgc cgggagcgga tttgaacgtt gcgaagcaac
     3301 ggcccggagg gtggcgggca ggacgcccgc cataaactgc caggcatcaa attaagcaga
     3361 aggccatcct gacggatggc ctttttgcgt ttctacaaac tcttttgttt atttttctaa
     3421 atacattcaa atatgtatcc gctcatgaga caataaccct gataaatgct tcaataatat
     3481 tgaaaaagga agagtatgag tattcaacat ttccgtgtcg cccttattcc cttttttgcg
     3541 gcattttgcc ttcctgtttt tgctcaccca gaaacgctgg tgaaagtaaa agatgctgaa
     3601 gatcagttgg gtgcacgagt gggttacatc gaactggatc tcaacagcgg taagatcctt
     3661 gagagttttc gccccgaaga acgttttcca atgatgagca cttttgcttc ctcgctcact
     3721 gactcgctgc gctcggtcgt tcggctgcgg cgagcggtat cagctcactc aaaggcggta
     3781 atacggttat ccacagaatc aggggataac gcaggaaaga acatgtgagc aaaaggccag
     3841 caaaaggcca ggaaccgtaa aaaggccgcg ttgctgggtt acattgtcga tctgttcatg
     3901 gtgaacagct ttaaatgcac caaaaactcg taaaagctct gatgtatcta tcttttttac
     3961 accgttttca tctgtgcata tggacagttt tccctttgat atctaacggt gaacagttgt
     4021 tctacttttg tttgttagtc ttgatgcttc actgatagat acaagagcca taagaacctc
     4081 agatccttcc gtatttagcc agtatgttct ctagtgtggt tcgttgtttt tgcgtgagcc
     4141 atgagaacga accattgaga tcatgcttac tttgcatgtc actcaaaaat tttgcctcaa
     4201 aactggtgag ctgaattttt gcagttaaag catcgtgtag tgtttttctt agtccgttac
     4261 gtaggtagga atctgatgta atggttgttg gtattttgtc accattcatt tttatctggt
     4321 tgttctcaag ttcggttacg agatccattt gtctatctag ttcaacttgg aaaatcaacg
     4381 tatcagtcgg gcggcctcgc ttatcaacca ccaatttcat attgctgtaa gtgtttaaat
     4441 ctttacttat tggtttcaaa acccattggt taagcctttt aaactcatgg tagttatttt
     4501 caagcattaa catgaactta aattcatcaa ggctaatctc tatatttgcc ttgtgagttt
     4561 tcttttgtgt tagttctttt aataaccact cataaatcct catagagtat ttgttttcaa
     4621 aagacttaac atgttccaga ttatatttta tgaatttttt taactggaaa agataaggca
     4681 atatctcttc actaaaaact aattctaatt tttcgcttga gaacttggca tagtttgtcc
     4741 actggaaaat ctcaaagcct ttaaccaaag gattcctgat ttccacagtt ctcgtcatca
     4801 gctctctggt tgctttagct aatacaccat aagcattttc cctactgatg ttcatcatct
     4861 gagcgtattg gttataagtg aacgataccg tccgttcttt ccttgtaggg ttttcaatcg
     4921 tggggttgag tagtgccaca cagcataaaa ttagcttggt ttcatgctcc gttaagtcat
     4981 agcgactaat cgctagttca tttgctttga aaacaactaa ttcagacata catctcaatt
     5041 ggtctaggtg attttaatca ctataccaat tgagatgggc tagtcaatga taattacatg
     5101 tccttttcct ttgagttgtg ggtatctgta aattctgcta gacctttgct ggaaaacttg
     5161 taaattctgc tagaccctct gtaaattccg ctagaccttt gtgtgttttt tttgtttata
     5221 ttcaagtggt tataatttat agaataaaga aagaataaaa aaagataaaa agaatagatc
     5281 ccagccctgt gtataactca ctactttagt cagttccgca gtattacaaa aggatgtcgc
     5341 aaacgctgtt tgctcctcta caaaacagac cttaaaaccc taaaggctta agtagcaccc
     5401 tcgcaagctc gggcaaatcg ctgaatattc cttttgtctc cgaccatcag gcacctgagt
     5461 cgctgtcttt ttcgtgacat tcagttcgct gcgctcacgg ctctggcagt gaatgggggt
     5521 aaatggcact acaggcgcct tttatggatt catgcaagga aactacccat aatacaagaa
     5581 aagcccgtca cgggcttctc agggcgtttt atggcgggtc tgctatgtgg tgctatctga
     5641 ctttttgctg ttcagcagtt cctgccctct gattttccag tctgaccact tcggattatc
     5701 ccgtgacagg tcattcagac tggctaatgc acccagtaag gcagcggtat catcaacagg
     5761 cttacccgtc ttactgtccc tagtgcttgg attctcacca ataaaaaacg cccggcggca
     5821 accgagcgtt ctgaacaaat ccagatggag ttctgaggtc attactggat ctatcaacag
     5881 gagtccaagc gagctcgtaa acttggtctg acagcgcaga aaaaaaggat ctcaagaaga
     5941 tcctttgatc ttttctacgg ggtctgacgc tcagtggaac gaaaactcac gttaagggat
     6001 tttggtcatg agattatcaa aaaggatctt cacctagatc cttttggggt gggcgaagaa
     6061 ctccagcatg agatccccgc gctggaggat catccagcca ttcggggtcg ttcactggtt
     6121 cccctttctg atttctggca tagaagaacc cccgtgaact gtgtggttcc gggggttgct
     6181 gatttttgcg agacttctcg cgcaattccc tagcttaggt gaaaacacca tgaaacacta
     6241 gggaaacacc catgaaacac ccattagggc agtagggcgg cttcttcgtc tagggcttgc
     6301 atttgggcgg tgatctggtc tttagcgtgt gaaagtgtgt cgtaggtggc gtgctcaatg
     6361 cactcgaacg tcacgtcatt taccgggtca cggtgggcaa agagaactag tgggttagac
     6421 attgttttcc tcgttgtcgg tggtggtgag cttttctagc cgctcggtaa acgcggcgat
     6481 catgaactct tggaggtttt caccgttctg catgcctgcg cgcttcatgt cctcacgtag
     6541 tgccaaagga acgcgtgcgg tgaccacgac gggcttagcc tttgcctgcg cttctagtgc
     6601 ttcgatggtg gcttgtgcct gcgcttgctg cgcctgtagt gcctgttgag cttcttgtag
     6661 ttgctgttct agctgtgcct tggttgccat gctttaagac tctagtagct ttcctgcgat
     6721 atgtcatgcg catgcgtagc aaacattgtc ctgcaactca ttcattatgt gcagtgctcc
     6781 tgttactagt cgtacatact catatttacc tagtctgcat gcagtgcatg cacatgcagt
     6841 catgtcgtgc taatgtgtaa aacatgtaca tgcagattgc tgggggtgca gggggcggag
     6901 ccaccctgtc catgcggggt gtggggcttg ccccgccggt acagacagtg agcaccgggg
     6961 cacctagtcg cggatacccc ccctaggtat cggacacgta accctcccat gtcgatgcaa
     7021 atctttaaca ttgagtacgg gtaagctggc acgcatagcc aagctaggcg gccaccaaac
     7081 accactaaaa attaatagtc cctagacaag acaaaccccc gtgcgagcta ccaactcata
     7141 tgcacggggg ccacataacc cgaaggggtt tcaattgaca accatagcac tagctaagac
     7201 aacgggcaca acacccgcac aaactcgcac tgcgcaaccc cgcacaacat cgggtctagg
     7261 taacactgag taacactgaa atagaagtga acacctctaa ggaaccgcag gtcaatgagg
     7321 gttctaaggt cactcgcgct agggcgtggc gtaggcaaaa cgtcatgtac aagatcacca
     7381 atagtaaggc tctggcgggg tgccataggt ggcgcaggga cgaagctgtt gcggtgtcct
     7441 ggtcgtctaa cggtgcttcg cagtttgagg gtctgcaaaa ctctcactct cgctgggggt
     7501 cacctctggc tgaattggaa gtcatgggcg aacgccgcat tgagctggct attgctacta
     7561 agaatcactt ggcggcgggt ggcgcgctca tgatgtttgt gggcactgtt cgacacaacc
     7621 gctcacagtc atttgcgcag gttgaagcgg gtattaagac tgcgtactct tcgatggtga
     7681 aaacatctca gtggaagaaa gaacgtgcac ggtacggggt ggagcacacc tatagtgact
     7741 atgaggtcac agactcttgg gcgaacggtt ggcacttgca ccgcaacatg ctgttgttct
     7801 tggatcgtcc actgtctgac gatgaactca aggcgtttga ggattccatg ttttcccgct
     7861 ggtctgctgg tgtggttaag gccggtatgg acgcgccact gcgtgagcac ggggtcaaac
     7921 ttgatcaggt gtctacctgg ggtggagacg ctgcgaaaat ggcaacctac ctcgctaagg
     7981 gcatgtctca ggaactgact ggctccgcta ctaaaaccgc gtctaagggg tcgtacacgc
     8041 cgtttcagat gttggatatg ttggccgatc aaagcgacgc cggcgaggat atggacgctg
     8101 ttttggtggc tcggtggcgt gagtatgagg ttggttctaa aaacctgcgt tcgtcctggt
     8161 cacgtggggc taagcgtgct ttgggcattg attacataga cgctgatgta cgtcgtgaaa
     8221 tggaagaaga actgtacaag ctcgccggtc tggaagcacc ggaacgggtc gaatcaaccc
     8281 gcgttgctgt tgctttggtg aagcccgatg attggaaact gattcagtct gatttcgcgg
     8341 ttaggcagta cgttctcgat tgcgtggata aggctaagga cgtggccgct gcgcaacgtg
     8401 tcgctaatga ggtgctggca agtctgggtg tggattccac cccgtgcatg atcgttatgg
     8461 atgatgtgga cttggacgcg gttctgccta ctcatgggga cgctactaag cgtgatctga
     8521 atgcggcggt gttcgcgggt aatgagcaga ctattcttcg cacccactaa aagcggcata
     8581 aaccccgttc gatattttgt gcgatgaatt tatggtcaat gtcgcggggg caaactatga
     8641 tgggtcttgt tgttggcgtc ccggaaaacg attccgaagc ccaacctttc atagaaggcg
     8701 gcggtggaat cgaaatctcg tgatggcagg ttgggcgtcg cttggtcggt catttcgaag
     8761 ggcaccaata actgccttaa aaaaattacg ccccgccctg ccactcatcg cagtactgtt
     8821 gtaattcatt aagcattctg ccgacatgga agccatcaca gacggcatga tgaacctgaa
     8881 tcgccagcgg catcagcacc ttgtcgcctt gcgtataata tttgcccatg gtgaaaacgg
     8941 gggcgaagaa gttgtccata ttggccacgt ttaaatcaaa actggtgaaa ctcacccagg
     9001 gattggctga gacgaaaaac atattctcaa taaacccttt agggaaatag gccaggtttt
     9061 caccgtaaca cgccacatct tgcgaatata tgtgtagaaa ctgccggaaa tcgtcgtggt
     9121 attcactcca gagcgatgaa aacgtttcag tttgctcatg gaaaacggtg taacaagggt
     9181 gaacactatc ccatatcacc agctcaccgt ctttcattgc catacggaac tccggatgag
     9241 cattcatcag gcgggcaaga atgtgaataa aggccggata aaacttgtgc ttatttttct
     9301 ttacggtctt taaaaaggcc gtaatatcca gctgaacggt ctggttatag gtacattgag
     9361 caactgactg aaatgcctca aaatgttctt tacgatgcca ttgggatata tcaacggtgg
     9421 tatatccagt gatttttttc tccattttag cttccttagc tcctgaaaat ctcgtcgaag
     9481 ctcggcggat ttgtcctact caagctgatc cgacaaaatc cacacattat cccaggtgtc
     9541 cggatcggtc aaatacgctg ccagctcata gaccgtatcc aaagcatccg gggctgatcc
     9601 ccggcgccag ggtggttttt cttttcacca gtgagacggg caacagctga ttgcccttca
     9661 ccgcctggcc ctgagagagt tgcagcaagc ggtccacgtg gtttgcccca gcaggcgaaa
     9721 atcctgtttg atggtggtta acggcgggat ataacatgag ctgtcttcgg tatcgtcgta
     9781 tcccactacc gagatatccg caccaacgcg cagcccggac tcggtaatgg cgcgcattgc
     9841 gcccagcgcc atctgatcgt tggcaaccag catcgcagtg ggaacgatgc cctcattcag
     9901 catttgcatg gtttgttgaa aaccggacat ggcactccag tcgccttccc gttccgctat
     9961 cggctgaatt tgattgcgag tgagatattt atgccagcca gccagacgca gacgcgccga
    10021 gacagaactt aatgggcccg ctaacagcgc gatttgctgg tgacccaatg cgaccagatg
    10081 ctccacgccc agtcgcgtac cgtcttcatg ggagaaaata atactgttga tgggtgtctg
    10141 gtcagagaca tcaagaaata acgccggaac attagtgcag gcagcttcca cagcaatggc
    10201 atcctggtca tccagcggat agttaatgat cagcccactg acgcgttgcg cgagaagatt
    10261 gtgcaccgcc gctttacagg cttcgacgcc gcttcgttct accatcgaca ccaccacgct
    10321 ggcacccagt tgatcggcgc gagatttaat cgccgcgaca atttgcgacg gcgcgtgcag
    10381 ggccagactg gaggtggcaa cgccaatcag caacgactgt ttgcccgcca gttgttgtgc
    10441 cacgcggttg ggaatgtaat tcagctccgc catcgccgct tccacttttt cccgcgtttt
    10501 cgcagaaacg tggctggcct ggttcaccac gcgggaaacg gtctgataag agacaccggc
    10561 atactctgcg acatcgtata acgttactgg tttcacattc accaccctga attgactctc
    10621 ttccgggcgc tatcatgcca taccgcgaaa ggttttgcac cattcgatgg tgtcaacgta
    10681 aatgccgctt cgccttcgcg cgcgaattgc aagctgatcc gggcttatcg actgcacggt
    10741 gcaccaatgc ttctggcgtc aggcagccat cggaagctgt ggtatggctg tgcaggtcgt
    10801 aaatcactgc ataattcgtg tcgctcaagg cgcactcccg ttctggataa tgttttttgc
    10861 gccgacatca taacggttct ggcaaatatt ctgaaatgag ctgttgacaa ttaatcatcg
    10921 gctcgtataa tgtgtggaat tgtgagcgga taacaatttc acacaggaaa cagaatt
//
