# Supplementary material for: CRISPR/Cas13d-Mediated Microbial RNA Knockdown
Source: Front Bioeng Biotechnol. 2020 Jul 30;8:856. doi: 10.3389/fbioe.2020.00856 (PMC7406568; doi:10.3389/fbioe.2020.00856)
Supplement: Supplementary file 1 [file Data_Sheet_1.zip › Plasmids used/pCasRx-3.gbk]

LOCUS       Exported File           7902 bp ds-DNA    circular SYN 14-2ÔÂ-2020
DEFINITION  .
ACCESSION   .
VERSION     .
KEYWORDS    pCasRx-3
SOURCE      synthetic DNA construct
  ORGANISM  synthetic DNA construct
REFERENCE   1  (bases 1 to 7902)
  AUTHORS   .
  TITLE     Direct Submission
  JOURNAL   Exported 2020Äê2ÔÂ14ÈÕ from SnapGene 1.1.3
            http://www.snapgene.com
FEATURES             Location/Qualifiers
     source          1..7902
                     /organism="synthetic DNA construct"
                     /mol_type="other DNA"
                     /note="color: #ffffff"
     misc_feature    220..879
                     /note="cat"
                     /note="color: #00ff00"
     misc_feature    1085..1144
                     /note="MCS"
                     /note="color: #0000ff"
     misc_feature    1195..1214
                     /note="pTsR-F"
                     /note="color: #000000"
     misc_feature    1501..1554
                     /note="tet-promoter"
                     /note="color: #a6acb3"
     misc_feature    1555..1567
                     /note="weak RBS"
                     /note="color: #a6acb3"
     misc_feature    1568..4471
                     /note="CasRx"
                     /note="color: #66cc99; direction: RIGHT"
     misc_feature    4848..5471
                     /note="TetR"
                     /note="color: #00ff00"
     misc_feature    6856..7806
                     /note="rep ori pSC101"
                     /note="color: #000000"
ORIGIN
        1 catatgcaca gatgaaaacg gtgtaaaaaa gatagataca tcagagcttt tacgagtttt
       61 tggtgcattt aaagctgttc accatgaaca gatcgacaat gtaactacta gaggttgatc
      121 gggcacgtaa gaggttccaa ctttcaccat aatgaaataa gatcactacc gggcgtattt
      181 tttgagttat cgagattttc aggagctaag gaagctaaaa tggagaaaaa aatcacggga
      241 tataccaccg ttgatatatc ccaatggcat cgtaaagaac attttgaggc atttcagtca
      301 gttgctcaat gtacctataa ccagaccgtt cagctggata ttacggcctt tttaaagacc
      361 gtaaagaaaa ataagcacaa gttttatccg gcctttattc acattcttgc ccgcctgatg
      421 aacgctcacc cggagtttcg tatggccatg aaagacggtg agctggtgat ctgggatagt
      481 gttcaccctt gttacaccgt tttccatgag caaactgaaa cgttttcgtc cctctggagt
      541 gaataccacg acgatttccg gcagtttctc cacatatatt cgcaagatgt ggcgtgttac
      601 ggtgaaaacc tggcctattt ccctaaaggg tttattgaga atatgttttt tgtctcagcc
      661 aatccctggg tgagtttcac cagttttgat ttaaacgtgg ccaatatgga caacttcttc
      721 gcccccgttt tcacgatggg caaatattat acgcaaggcg acaaggtgct gatgccgctg
      781 gcgatccagg ttcatcatgc cgtttgtgat ggcttccatg tcggccgcat gcttaatgaa
      841 ttacaacagt actgtgatga gtggcagggc ggggcgtaat aatactagct ccggcaaaaa
      901 aacgggcaag gtgtcaccac cctgcccttt ttctttaaaa ccgaaaagat tacttcgcgt
      961 ttgccacctg acgtctaaga aaaggaatat tcagcaattt gcccgtgccg aagaaaggcc
     1021 cacccgtgaa ggtgagccag tgagttgatt gctacgtaat tagttagtta gcccttagtg
     1081 actcgaattc ctgcagcccg ggggatccac tagttctaga gcggccgcca ccgcggtgga
     1141 gctccagctt ttgttccctt tagtgagggt taattgcgcg cttggcgtaa tcatggtcat
     1201 agctgtttcc tgtgtgagcc tggggtgcct aatgagtgag ctaactcaca ttaattgcgt
     1261 tgcgctcact gcccgctttc cagtcgggaa acctgtcgtg ccagctgcat taatgaatcg
     1321 gccaacgcgc ggggagaggc ggtttgcgta ttgggcgctc ttccgcttcc tcgctcactg
     1381 actcgctgcg ctcggtcgtt cggctgcggc gagcggtatc agctcactca aaggcgcggt
     1441 tctggcaaat attctggttc accgttacat atcaaaggga aaactgtcca tatgaagctt
     1501 tccctatcag tgatagagat tgacatccct atcagtgata gagatactga gcacaaaggc
     1561 acccgatatg atcgaaaaga agaagtcatt tgcaaagggc atgggagtaa aatcaacact
     1621 tgtatccggt tcaaaggtat acatgacgac gttcgcagaa ggaagcgatg ccagacttga
     1681 aaagatcgtt gaaggcgatt ctatcagatc tgtcaacgaa ggagaagcgt tctcagctga
     1741 aatggctgat aagaatgcag gctacaagat cggtaacgca aagttcagcc acccaaaggg
     1801 ctatgctgta gttgcaaaca accccttata caccggaccg gtacagcagg atatgctcgg
     1861 tctgaaggaa acgcttgaaa agagatattt tggagagtct gccgacggaa atgataatat
     1921 ctgtattcag gtcatccata atatcctcga tatcgaaaag atcctcgctg aatatataac
     1981 caatgctgct tatgcggtaa acaatatttc cggtcttgat aaggatatca tcggttttgg
     2041 taagttcagt acggtctata cttatgatga gttcaaggat cctgaacatc acagagcagc
     2101 tttcaacaat aacgataagt taattaatgc catcaaggca cagtatgatg aatttgacaa
     2161 tttccttgat aatcctcgtc tcggctactt tggacaggct tttttcagta aggaaggcag
     2221 aaattacatt atcaattacg gcaacgagtg ttatgatatt cttgctttac tcagcggatt
     2281 gcgtcactgg gtagtacata ataatgagga agaatcaagg atttcccgta catggcttta
     2341 taatctcgac aagaatcttg acaacgaata tatctctact ctcaattatc tgtatgatag
     2401 aattacaaac gaattaacaa attccttctc aaagaatagt gcagccaacg taaactatat
     2461 cgctgaaacc cttggtatta atcctgctga atttgcagag cagtatttca gattcagtat
     2521 catgaaggaa cagaagaatc tcggtttcaa tattactaag ctgagagaag taatgcttga
     2581 cagaaaggat atgtctgaga tccgtaaaaa tcataaggtc tttgattcaa tccgtactaa
     2641 ggtctatact atgatggatt tcgttatcta cagatattac attgaagagg atgcaaaggt
     2701 tgctgctgcc aacaagtctc tgccggataa cgaaaaaagc ctcagtgaaa aggatatctt
     2761 tgttataaat ctcagaggaa gctttaacga tgatcagaag gatgcccttt attatgatga
     2821 ggccaatcgt atttggagaa agctcgaaaa cattatgcac aatatcaagg aattcagagg
     2881 caataagaca cgtgaataca agaagaagga tgctccaaga ctccccagaa ttcttcctgc
     2941 cggaagggat gtttccgcgt tctcaaagtt gatgtacgct cttaccatgt tccttgatgg
     3001 taaggagatc aatgatcttc tcaccacgct catcaataag ttcgataaca tccagagttt
     3061 cctcaaggta atgcctctta tcggagtgaa tgcaaagttt gttgaggaat atgccttctt
     3121 caaggacagc gcaaagattg ctgacgaact caggctgatt aagagctttg ccagaatggg
     3181 agaacctatc gcagatgcaa gacgtgctat gtatatcgat gctatcagga ttctcggaac
     3241 aaacctcagc tatgatgagc ttaaggccct tgccgatact ttttcgcttg atgaaaacgg
     3301 caacaagctt aagaagggca agcacggcat gagaaacttc atcattaata atgtaatcag
     3361 taacaagcgc ttccattatc tcattcgtta cggtgatcct gcacatctcc atgagatcgc
     3421 caagaatgaa gctgttgtaa agttcgtcct cggcaggata gctgatatcc agaagaagca
     3481 gggacagaac ggaaagaatc agatcgacag gtactatgag acctgtatcg gcaaggacaa
     3541 gggcaagtct gtctccgaaa aggttgatgc cctcacaaag attatcaccg gtatgaacta
     3601 cgatcagttc gataagaaga gaagcgttat tgaggatact ggaagagaaa acgctgagag
     3661 agaaaagttc aagaagatca tcagcctcta tcttactgtc atttatcaca tccttaagaa
     3721 tattgttaat atcaatgcgc gttacgttat cggcttccat tgcgttgagc gtgatgcaca
     3781 gctctataag gaaaagggct atgatatcaa cctcaagaag ctcgaagaaa aggggttttc
     3841 atcagtcaca aagctgtgtg caggtattga tgagactgct cctgacaagc gtaaggatgt
     3901 tgaaaaggaa atggctgagc gtgcaaagga atctatcgat agccttgaat ctgcaaatcc
     3961 taagctttac gcaaactata tcaagtattc tgacgagaag aaggctgagg aatttactag
     4021 acagatcaac cgtgagaagg caaagaccgc tctgaatgca tatctcagaa atactaagtg
     4081 gaatgtgata atcagggaag atcttcttag aatcgataat aagacatgta cgctctttag
     4141 aaataaggcc gttcatcttg aagttgcaag atatgttcat gcatatatca acgatattgc
     4201 cgaagtaaac agctatttcc agctttatca ttacatcatg cagagaatca tcatgaacga
     4261 aagatatgaa aagtcttctg gaaaggtaag cgaatacttc gatgctgtga acgatgaaaa
     4321 gaagtacaac gacaggcttc tgaagctgtt gtgcgttcca tttggttact gcatcccgag
     4381 attcaagaat ctctccattg aagctttgtt cgacaggaac gaagcagcta agtttgacaa
     4441 ggaaaagaag aaagtatcag gtaattcata gctgagtagg acaaatccgc cgggagcgga
     4501 tttgaacgtt gcgaagcaac ggcccggagg gtggcgggca ggacgcccgc cataaactgc
     4561 caggcatcaa attaagcaga aggccatcct gacggatggc cttttgtcga ccatatgcac
     4621 agatgaaaac ggggatcctc tagagtcgac ctgcaggcat gcaagcttgg ctgttttggc
     4681 ggatgagaga agattttcag cctgatacag attaaatcag aacgcagaag cgggtcgact
     4741 ctagaggatc tactagtcat atggatttca cttttctcta tcactgatag ggagtggtaa
     4801 aataactcta tcaatgatag agtgtcaaca aaaattagga attaatgatg tctagattag
     4861 ataaaagtaa agtgattaac agcgcattag agctgcttaa tgaggtcgga atcgaaggtt
     4921 taacaacccg taaactcgcc cagaagctag gtgtagagca gcctacattg tattggcatg
     4981 taaaaaataa gcgggctttg ctcgacgcct tagccattga gatgttagat aggcaccata
     5041 ctcacttttg ccctttagaa ggggaaagct ggcaagattt tttacgtaat aacgctaaaa
     5101 gttttagatg tgctttacta agtcatcgcg atggagcaaa agtacattta ggtacacggc
     5161 ctacagaaaa acagtatgaa actctcgaaa atcaattagc ctttttatgc caacaaggtt
     5221 tttcactaga gaatgcatta tatgcactca gcgctgtggg gcattttact ttaggttgcg
     5281 tattggaaga tcaagagcat caagtcgcta aagaagaaag ggaaacacct actactgata
     5341 gtatgccgcc attattacga caagctatcg aattatttga tcaccaaggt gcagagccag
     5401 ccttcttatt cggccttgaa ttgatcatat gcggattaga aaaacaactt aaatgtgaaa
     5461 gtgggtctta aaagcataaa acagaatttg cctggccggt tatccacaga atcaggggat
     5521 aacgcaggaa agaacatgtg agatctctac gggtcggatt tgaagtcgtc ttggtaggag
     5581 gcagcctgaa tggcgaatgc cgatgccctt gagagccttc aacccagtca gctccttccg
     5641 gtgggcgcgg ggcatgacta tcgtcgccgc acttatgact gtcttcttta tcatgcaact
     5701 cgtaggacag ggtgccggca gcgctctggg tcattttcgg cgaggaccgc tttcgctgga
     5761 gcgcgacgat gatcggcctg tcgcttgcgg tattcggaat cttgcacgcc ctcgctcaag
     5821 ccttcgtcac tggtcccgcc accaaacgtt tcggcgagaa gcaggccatt atcgccggca
     5881 tggcggccga cgcgctgggc tacgtcttgc tggcgttcgc gacgcgaggc tggatggcct
     5941 tccccattat gattcttctc gcttccggcg gcatcgggat gcccgcgttg caggccatgc
     6001 tgtccaggca ggtagatgac gaccatcagg gacagcttca aggatcgctc gcggctctta
     6061 ccagcctaac ttcgatcatt ggaccgctga tcgtcacggc gatttatgcc gcctcggcga
     6121 gcacatggaa cgggttggca tggattgtag gcgccgccct ataccttgtc tgcctccccg
     6181 cgttgcgtcg cggtgcatgg agccgggcca cctcgacctg aatggaagcc ggcggcacct
     6241 cgctaacgga ttcaccactc cgcagacccg ccataaaacg ccctgagaag cccgtgacgg
     6301 gcttttcttg tattatgggt agtttccttg catgaatcca taaaaggcgc ctgtagtgcc
     6361 atttaccccc attcactgcc agagccgtga gcgcagcgaa ctgaatgtca cgaaaaagac
     6421 agcgactcag gtgcctgatg gtcggagaca aaaggaatat tcagcgattt gcccgagctt
     6481 gcgagggtgc tacttaagcc tttagggttt taaggtctgt tttgtagagg agcaaacagc
     6541 gtttgcgaca tccttttgta atactgcgga actgactaaa gtagtgagtt atacacaggg
     6601 ctgggatcta ttctttttat ctttttttat tctttcttta ttctataaat tataaccact
     6661 tgaatataaa caaaaaaaac acacaaaggt ctagcggaat ttacagaggg tctagcagaa
     6721 tttacaagtt ttccagcaaa ggtctagcag aatttacaga tacccacaac tcaaaggaaa
     6781 aggactagta attatcattg actagcccat ctcaattggt atagtgatta aaatcaccta
     6841 gaccaattga gatgtatgtc tgaattagtt gttttcaaag caaatgaact agcgattagt
     6901 cgctatgact taacggagca tgaaaccaag ctaattttat gctgtgtggc actactcaac
     6961 cccacgattg aaaaccctac aaggaaagaa cggacggtat cgttcactta taaccaatac
     7021 gctcagatga tgaacatcag tagggaaaat gcttatggtg tattagctaa agcaaccaga
     7081 gagctgatga cgagaactgt ggaaatcagg aatcctttgg ttaaaggctt tgagattttc
     7141 cagtggacaa actatgccaa gttctcaagc gaaaaattag aattagtttt tagtgaagag
     7201 atattgcctt atcttttcca gttaaaaaaa ttcataaaat ataatctgga acatgttaag
     7261 tcttttgaaa acaaatactc tatgaggatt tatgagtggt tattaaaaga actaacacaa
     7321 aagaaaactc acaaggcaaa tatagagatt agccttgatg aatttaagtt catgttaatg
     7381 cttgaaaata actaccatga gtttaaaagg cttaaccaat gggttttgaa accaataagt
     7441 aaagatttaa acacttacag caatatgaaa ttggtggttg ataagcgagg ccgcccgact
     7501 gatacgttga ttttccaagt tgaactagat agacaaatgg atctcgtaac cgaacttgag
     7561 aacaaccaga taaaaatgaa tggtgacaaa ataccaacaa ccattacatc agattcctac
     7621 ctacataacg gactaagaaa aacactacac gatgctttaa ctgcaaaaat tcagctcacc
     7681 agttttgagg caaaattttt gagtgacatg caaagtaagt atgatctcaa tggttcgttc
     7741 tcatggctca cgcaaaaaca acgaaccaca ctagagaaca tactggctaa atacggaagg
     7801 atctgaggtt cttatggctc ttgtatctat cagtgaagca tcaagactaa caaacaaaag
     7861 tagaacaact gttcaccgtt acatatcaaa gggaaaactg tc
//
