# Supplementary material for: CRISPR/Cas13d-Mediated Microbial RNA Knockdown
Source: Front Bioeng Biotechnol. 2020 Jul 30;8:856. doi: 10.3389/fbioe.2020.00856 (PMC7406568; doi:10.3389/fbioe.2020.00856)
Supplement: Supplementary file 1 [file Data_Sheet_1.zip › Plasmids used/pGFP-w.gb]

LOCUS       Exported                4822 bp ds-DNA    circular SYN 22-ÁùÔÂ-2020
DEFINITION  .
ACCESSION   .
VERSION     .
KEYWORDS    pTrc99A-GFP-p15A-J23117
SOURCE      synthetic DNA construct
  ORGANISM  synthetic DNA construct
REFERENCE   1  (bases 1 to 4822)
  AUTHORS   zhangkun
  TITLE     Direct Submission
  JOURNAL   Exported 2020Äê6ÔÂ22ÈÕ from SnapGene 2.3.2
            http://www.snapgene.com
FEATURES             Location/Qualifiers
     source          1..4822
                     /organism="synthetic DNA construct"
                     /mol_type="other DNA"
     misc_feature    56..196
                     /note="bom"
                     /note="basis of mobility region from pBR322"
     promoter        382..459
                     /gene="lacI (mutant)"
                     /note="lacIq promoter"
                     /note="In the lacIq allele, a single base change in the 
                     promoter boosts expression of the lacI gene about 10-fold."
     CDS             460..1542
                     /codon_start=1
                     /gene="lacI"
                     /product="lac repressor"
                     /note="lacI"
                     /note="The lac repressor binds to the lac operator to 
                     inhibit transcription in E. coli. This inhibition can be 
                     relieved by adding lactose or 
                     isopropyl-beta-D-thiogalactopyranoside (IPTG)."
                     /translation="MKPVTLYDVAEYAGVSYQTVSRVVNQASHVSAKTREKVEAAMAEL
                     NYIPNRVAQQLAGKQSLLIGVATSSLALHAPSQIVAAIKSRADQLGASVVVSMVERSGV
                     EACKAAVHNLLAQRVSGLIINYPLDDQDAIAVEAACTNVPALFLDVSDQTPINSIIFSH
                     EDGTRLGVEHLVALGHQQIALLAGPLSSVSARLRLAGWHKYLTRNQIQPIAEREGDWSA
                     MSGFQQTMQMLNEGIVPTAMLVANDQMALGAMRAITESGLRVGADISVVGYDDTEDSSC
                     YIPPSTTIKQDFRLLGQTSVDRLLQLSQGQAVKGNQLLPVSLVKRKTTLAPNTQTASPR
                     ALADSLMQLARQVSRLESGQ"
     misc_feature    1774..1803
                     /note="trc promoter"
                     /note="strong E. coli promoter; hybrid between the trp and 
                     lac UV5 promoters"
     protein_bind    1811..1827
                     /bound_moiety="lac repressor encoded by lacI"
                     /note="lac operator"
                     /note="The lac repressor binds to the lac operator to 
                     inhibit transcription in E. coli. This inhibition can be 
                     relieved by adding lactose or 
                     isopropyl-beta-D-thiogalactopyranoside (IPTG)."
     misc_feature    1851..1883
                     /gene="
                     "
                     /note="MCS"
                     /note="pUC18/19 multiple cloning site"
     misc_feature    1884..1918
                     /note="J23117"
     misc_feature    1919..1943
                     /note="SD"
     misc_feature    1944..2660
                     /note="GFP"
     terminator      2869..2955
                     /gene="Escherichia coli rrnB"
                     /note="rrnB T1 terminator"
                     /note="transcription terminator T1 from the E. coli rrnB 
                     gene"
     terminator      3047..3074
                     /note="rrnB T2 terminator"
                     /note="transcription terminator T2 from the E. coli rrnB 
                     gene"
     promoter        3094..3185
                     /gene="bla"
                     /note="AmpR promoter"
     CDS             3186..4046
                     /codon_start=1
                     /gene="bla"
                     /product="beta-lactamase"
                     /note="AmpR"
                     /note="confers resistance to ampicillin, carbenicillin, and
                     related antibiotics"
                     /translation="MSIQHFRVALIPFFAAFCLPVFAHPETLVKVKDAEDQLGARVGYI
                     ELDLNSGKILESFRPEERFPMMSTFKVLLCGAVLSRVDAGQEQLGRRIHYSQNDLVEYS
                     PVTEKHLTDGMTVRELCSAAITMSDNTAANLLLTTIGGPKELTAFLHNMGDHVTRLDRW
                     EPELNEAIPNDERDTTMPTAMATTLRKLLTGELLTLASRQQLIDWMEADKVAGPLLRSA
                     LPAGWFIADKSGAGERGSRGIIAALGPDGKPSRIVVIYTTGSQATMDERNRQIAEIGAS
                     LIKHW"
     misc_feature    4205..4750
                     /label="p15A ori"
                     /note="p15A ori"
ORIGIN
        1 gccgcagccg aacgaccgag cgcagcgagt cagtgagcga ggaagcggaa gagcgcctga
       61 tgcggtattt tctccttacg catctgtgcg gtatttcaca ccgcatatgg tgcactctca
      121 gtacaatctg ctctgatgcc gcatagttaa gccagtatac actccgctat cgctacgtga
      181 ctgggtcatg gctgcgcccc gacacccgcc aacacccgct gacgcgccct gacgggcttg
      241 tctgctcccg gcatccgctt acagacaagc tgtgaccgtc tccgggagct gcatgtgtca
      301 gaggttttca ccgtcatcac cgaaacgcgc gaggcagcag atcaattcgc gcgcgaaggc
      361 gaagcggcat gcatttacgt tgacaccatc gaatggtgca aaacctttcg cggtatggca
      421 tgatagcgcc cggaagagag tcaattcagg gtggtgaatg tgaaaccagt aacgttatac
      481 gatgtcgcag agtatgccgg tgtctcttat cagaccgttt cccgcgtggt gaaccaggcc
      541 agccacgttt ctgcgaaaac gcgggaaaaa gtggaagcgg cgatggcgga gctgaattac
      601 attcccaacc gcgtggcaca acaactggcg ggcaaacagt cgttgctgat tggcgttgcc
      661 acctccagtc tggccctgca cgcgccgtcg caaattgtcg cggcgattaa atctcgcgcc
      721 gatcaactgg gtgccagcgt ggtggtgtcg atggtagaac gaagcggcgt cgaagcctgt
      781 aaagcggcgg tgcacaatct tctcgcgcaa cgcgtcagtg ggctgatcat taactatccg
      841 ctggatgacc aggatgccat tgctgtggaa gctgcctgca ctaatgttcc ggcgttattt
      901 cttgatgtct ctgaccagac acccatcaac agtattattt tctcccatga agacggtacg
      961 cgactgggcg tggagcatct ggtcgcattg ggtcaccagc aaatcgcgct gttagcgggc
     1021 ccattaagtt ctgtctcggc gcgtctgcgt ctggctggct ggcataaata tctcactcgc
     1081 aatcaaattc agccgatagc ggaacgggaa ggcgactgga gtgccatgtc cggttttcaa
     1141 caaaccatgc aaatgctgaa tgagggcatc gttcccactg cgatgctggt tgccaacgat
     1201 cagatggcgc tgggcgcaat gcgcgccatt accgagtccg ggctgcgcgt tggtgcggat
     1261 atctcggtag tgggatacga cgataccgaa gacagctcat gttatatccc gccgtcaacc
     1321 accatcaaac aggattttcg cctgctgggg caaaccagcg tggaccgctt gctgcaactc
     1381 tctcagggcc aggcggtgaa gggcaatcag ctgttgcccg tctcactggt gaaaagaaaa
     1441 accaccctgg cgcccaatac gcaaaccgcc tctccccgcg cgttggccga ttcattaatg
     1501 cagctggcac gacaggtttc ccgactggaa agcgggcagt gagcgcaacg caattaatgt
     1561 gagttagcgc gaattgatct ggtttgacag cttatcatcg actgcacggt gcaccaatgc
     1621 ttctggcgtc aggcagccat cggaagctgt ggtatggctg tgcaggtcgt aaatcactgc
     1681 ataattcgtg tcgctcaagg cgcactcccg ttctggataa tgttttttgc gccgacatca
     1741 taacggttct ggcaaatatt ctgaaatgag ctgttgacaa ttaatcatcc ggctcgtata
     1801 atgtgtggaa ttgtgagcgg ataacaattt cacacaggaa acagaccatg gaattcgagc
     1861 tcggtacccg gggatcctct agattgacag ctagctcagt cctagggatt gtgctagcac
     1921 tagtgaaaga ggagaaatac tagatgagta aaggagaaga acttttcact ggagttgtcc
     1981 caattcttgt tgaattagat ggtgatgtta atgggcacaa attttctgtc agtggagagg
     2041 gtgaaggtga tgcaacatac ggaaaactta cccttaaatt tatttgcact actggaaaac
     2101 tacctgttcc atggccaaca cttgtcacta ctttcgcgta tggtcttcaa tgctttgcga
     2161 gatacccaga tcatatgaaa cagcatgact ttttcaagag tgccatgccc gaaggttatg
     2221 tacaggaaag aactatattt ttcaaagatg acgggaacta caagacacgt gctgaagtca
     2281 agtttgaagg tgataccctt gttaatagaa tcgagttaaa aggtattgat tttaaagaag
     2341 atggaaacat tcttggacac aaattggaat acaactataa ctcacacaat gtatacatca
     2401 tggcagacaa acaaaagaat ggaatcaaag ttaacttcaa aattagacac aacattgaag
     2461 atggaagcgt tcaactagca gaccattatc aacaaaatac tccaattggc gatggccctg
     2521 tccttttacc agacaaccat tacctgtcca cacaatctgc cctttcgaaa gatcccaacg
     2581 aaaagagaga ccacatggtc cttcttgagt ttgtaacagc tgctgggatt acacatggca
     2641 tggatgaact atacaaataa aagcttggct gttttggcgg atgagagaag attttcagcc
     2701 tgatacagat taaatcagaa cgcagaagcg gtctgataaa acagaatttg cctggcggca
     2761 gtagcgcggt ggtcccacct gaccccatgc cgaactcaga agtgaaacgc cgtagcgccg
     2821 atggtagtgt ggggtctccc catgcgagag tagggaactg ccaggcatca aataaaacga
     2881 aaggctcagt cgaaagactg ggcctttcgt tttatctgtt gtttgtcggt gaacgctctc
     2941 ctgagtagga caaatccgcc gggagcggat ttgaacgttg cgaagcaacg gcccggaggg
     3001 tggcgggcag gacgcccgcc ataaactgcc aggcatcaaa ttaagcagaa ggccatcctg
     3061 acggatggcc tttttgcgtt tctacaaact ctttttgttt atttttctaa atacattcaa
     3121 atatgtatcc gctcatgaga caataaccct gataaatgct tcaataatat tgaaaaagga
     3181 agagtatgag tattcaacat ttccgtgtcg cccttattcc cttttttgcg gcattttgcc
     3241 ttcctgtttt tgctcaccca gaaacgctgg tgaaagtaaa agatgctgaa gatcagttgg
     3301 gtgcacgagt gggttacatc gaactggatc tcaacagcgg taagatcctt gagagttttc
     3361 gccccgaaga acgttttcca atgatgagca cttttaaagt tctgctatgt ggcgcggtat
     3421 tatcccgtgt tgacgccggg caagagcaac tcggtcgccg catacactat tctcagaatg
     3481 acttggttga gtactcacca gtcacagaaa agcatcttac ggatggcatg acagtaagag
     3541 aattatgcag tgctgccata accatgagtg ataacactgc ggccaactta cttctgacaa
     3601 cgatcggagg accgaaggag ctaaccgctt ttttgcacaa catgggggat catgtaactc
     3661 gccttgatcg ttgggaaccg gagctgaatg aagccatacc aaacgacgag cgtgacacca
     3721 cgatgcctac agcaatggca acaacgttgc gcaaactatt aactggcgaa ctacttactc
     3781 tagcttcccg gcaacaatta atagactgga tggaggcgga taaagttgca ggaccacttc
     3841 tgcgctcggc ccttccggct ggctggttta ttgctgataa atctggagcc ggtgagcgtg
     3901 ggtctcgcgg tatcattgca gcactggggc cagatggtaa gccctcccgt atcgtagtta
     3961 tctacacgac ggggagtcag gcaactatgg atgaacgaaa tagacagatc gctgagatag
     4021 gtgcctcact gattaagcat tggtaactgt cagaccaagt ttactcatat atactttaga
     4081 ttgatttaaa acttcatttt taatttaaaa ggatctaggt gaagatcctt tttgataatc
     4141 tcatgaccaa aatcccttaa cgtgagtttt cgttccactg agcgtcagac cccgtagaaa
     4201 agatttgaga tcgttttggt ctgcgcgtaa tctcttgctc tgaaaacgaa aaaaccgcct
     4261 tgcagggcgg tttttcgaag gttctctgag ctaccaactc tttgaaccga ggtaactggc
     4321 ttggaggagc gcagtcacca aaacttgtcc tttcagttta gccttaaccg gcgcatgact
     4381 tcaagactaa ctcctctaaa tcaattacca gtggctgctg ccagtggtgc ttttgcatgt
     4441 ctttccgggt tggactcaag acgatagtta ccggataagg cgcagcggtc ggactgaacg
     4501 gggggttcgt gcatacagtc cagcttggag cgaactgcct acccggaact gagtgtcagg
     4561 cgtggaatga gacaaacgcg gccataacag cggaatgaca ccggtaaacc gaaaggcagg
     4621 aacaggagag cgcacgaggg agccgccagg gggaaacgcc tggtatcttt atagtcctgt
     4681 cgggtttcgc caccactgat ttgagcgtca gatttcgtga tgcttgtcag gggggcggag
     4741 cctatggaaa tgttctttcc tgcgttatcc cctgattctg tggataaccg tattaccgcc
     4801 tttgagtgag ctgataccgc tc
//
