# Supplementary material for: CRISPR/Cas13d-Mediated Microbial RNA Knockdown
Source: Front Bioeng Biotechnol. 2020 Jul 30;8:856. doi: 10.3389/fbioe.2020.00856 (PMC7406568; doi:10.3389/fbioe.2020.00856)
Supplement: Supplementary file 1 [file Data_Sheet_1.zip › Plasmids used/pGFP.gbk]

LOCUS       Exported File           4822 bp ds-DNA    circular SYN 03-12ÔÂ-2019
DEFINITION  .
ACCESSION   .
VERSION     .
KEYWORDS    pTrc99A-GFP-p15A
SOURCE      synthetic DNA construct
  ORGANISM  synthetic DNA construct
REFERENCE   1  (bases 1 to 4822)
  AUTHORS   zhangkun
  TITLE     Direct Submission
  JOURNAL   Exported 2020Äê2ÔÂ12ÈÕ from SnapGene 1.1.3
            http://www.snapgene.com
FEATURES             Location/Qualifiers
     source          1..4822
                     /organism="synthetic DNA construct"
                     /mol_type="other DNA"
     misc_feature    1..30
                     /note="trc promoter"
                     /note="This forward directional feature has 3 segments:
                     ???1:??1?..??6?/?#ffffff?/?-35
                     ???2:??7?..?23?/?#ffffff
                     ???3:?24?..?30?/?#ffffff?/?-10"
     protein_bind    38..54
                     /note="lac operator"
                     /note="color: #31849b"
     misc_feature    111..145
                     /note="J23105"
                     /note="color: #ff9900"
     misc_feature    146..170
                     /note="RBS"
                     /note="color: #a6acb3"
     misc_feature    171..887
                     /note="GFP"
                     /note="color: #00ff00"
     terminator      1096..1182
                     /note="rrnB T1 terminator"
                     /note="color: #ffffff"
     terminator      1274..1301
                     /note="rrnB T2 terminator"
                     /note="color: #ffffff"
     promoter        1321..1412
                     /note="AmpR promoter"
                     /note="color: #ffffff; direction: RIGHT"
     CDS             1413..2273
                     /codon_start=1
                     /note="AmpR"
                     /note="This feature has 2 segments:
                     ???1:?1413?..?1481?/?#ccffcc?/?signal?sequence
                     ???2:?1482?..?2273?/?#ccffcc"
                     /translation="MSIQHFRVALIPFFAAFCLPVFAHPETLVKVKDAEDQLGARVGYI
                     ELDLNSGKILESFRPEERFPMMSTFKVLLCGAVLSRVDAGQEQLGRRIHYSQNDLVEYS
                     PVTEKHLTDGMTVRELCSAAITMSDNTAANLLLTTIGGPKELTAFLHNMGDHVTRLDRW
                     EPELNEAIPNDERDTTMPTAMATTLRKLLTGELLTLASRQQLIDWMEADKVAGPLLRSA
                     LPAGWFIADKSGAGERGSRGIIAALGPDGKPSRIVVIYTTGSQATMDERNRQIAEIGAS
                     LIKHW"
     misc_feature    2432..2977
                     /note="p15A ori"
                     /note="color: #66cc99; direction: RIGHT"
     misc_feature    3105..3245
                     /note="bom"
                     /note="color: #a6acb3"
     promoter        3431..3508
                     /note="lacIq promoter"
                     /note="color: #ffffff; direction: RIGHT"
     CDS             3509..4591
                     /codon_start=1
                     /note="lacI"
                     /note="color: #993366"
                     /translation="MKPVTLYDVAEYAGVSYQTVSRVVNQASHVSAKTREKVEAAMAEL
                     NYIPNRVAQQLAGKQSLLIGVATSSLALHAPSQIVAAIKSRADQLGASVVVSMVERSGV
                     EACKAAVHNLLAQRVSGLIINYPLDDQDAIAVEAACTNVPALFLDVSDQTPINSIIFSH
                     EDGTRLGVEHLVALGHQQIALLAGPLSSVSARLRLAGWHKYLTRNQIQPIAEREGDWSA
                     MSGFQQTMQMLNEGIVPTAMLVANDQMALGAMRAITESGLRVGADISVVGYDDTEDSSC
                     YIPPSTTIKQDFRLLGQTSVDRLLQLSQGQAVKGNQLLPVSLVKRKTTLAPNTQTASPR
                     ALADSLMQLARQVSRLESGQ"
ORIGIN
        1 ttgacaatta atcatccggc tcgtataatg tgtggaattg tgagcggata acaatttcac
       61 acaggaaaca gaccatggaa ttcgagctcg gtacccgggg atcctctaga tttacggcta
      121 gctcagtcct aggtactatg ctagcactag tgaaagagga gaaatactag atgagtaaag
      181 gagaagaact tttcactgga gttgtcccaa ttcttgttga attagatggt gatgttaatg
      241 ggcacaaatt ttctgtcagt ggagagggtg aaggtgatgc aacatacgga aaacttaccc
      301 ttaaatttat ttgcactact ggaaaactac ctgttccatg gccaacactt gtcactactt
      361 tcgcgtatgg tcttcaatgc tttgcgagat acccagatca tatgaaacag catgactttt
      421 tcaagagtgc catgcccgaa ggttatgtac aggaaagaac tatatttttc aaagatgacg
      481 ggaactacaa gacacgtgct gaagtcaagt ttgaaggtga tacccttgtt aatagaatcg
      541 agttaaaagg tattgatttt aaagaagatg gaaacattct tggacacaaa ttggaataca
      601 actataactc acacaatgta tacatcatgg cagacaaaca aaagaatgga atcaaagtta
      661 acttcaaaat tagacacaac attgaagatg gaagcgttca actagcagac cattatcaac
      721 aaaatactcc aattggcgat ggccctgtcc ttttaccaga caaccattac ctgtccacac
      781 aatctgccct ttcgaaagat cccaacgaaa agagagacca catggtcctt cttgagtttg
      841 taacagctgc tgggattaca catggcatgg atgaactata caaataaaag cttggctgtt
      901 ttggcggatg agagaagatt ttcagcctga tacagattaa atcagaacgc agaagcggtc
      961 tgataaaaca gaatttgcct ggcggcagta gcgcggtggt cccacctgac cccatgccga
     1021 actcagaagt gaaacgccgt agcgccgatg gtagtgtggg gtctccccat gcgagagtag
     1081 ggaactgcca ggcatcaaat aaaacgaaag gctcagtcga aagactgggc ctttcgtttt
     1141 atctgttgtt tgtcggtgaa cgctctcctg agtaggacaa atccgccggg agcggatttg
     1201 aacgttgcga agcaacggcc cggagggtgg cgggcaggac gcccgccata aactgccagg
     1261 catcaaatta agcagaaggc catcctgacg gatggccttt ttgcgtttct acaaactctt
     1321 tttgtttatt tttctaaata cattcaaata tgtatccgct catgagacaa taaccctgat
     1381 aaatgcttca ataatattga aaaaggaaga gtatgagtat tcaacatttc cgtgtcgccc
     1441 ttattccctt ttttgcggca ttttgccttc ctgtttttgc tcacccagaa acgctggtga
     1501 aagtaaaaga tgctgaagat cagttgggtg cacgagtggg ttacatcgaa ctggatctca
     1561 acagcggtaa gatccttgag agttttcgcc ccgaagaacg ttttccaatg atgagcactt
     1621 ttaaagttct gctatgtggc gcggtattat cccgtgttga cgccgggcaa gagcaactcg
     1681 gtcgccgcat acactattct cagaatgact tggttgagta ctcaccagtc acagaaaagc
     1741 atcttacgga tggcatgaca gtaagagaat tatgcagtgc tgccataacc atgagtgata
     1801 acactgcggc caacttactt ctgacaacga tcggaggacc gaaggagcta accgcttttt
     1861 tgcacaacat gggggatcat gtaactcgcc ttgatcgttg ggaaccggag ctgaatgaag
     1921 ccataccaaa cgacgagcgt gacaccacga tgcctacagc aatggcaaca acgttgcgca
     1981 aactattaac tggcgaacta cttactctag cttcccggca acaattaata gactggatgg
     2041 aggcggataa agttgcagga ccacttctgc gctcggccct tccggctggc tggtttattg
     2101 ctgataaatc tggagccggt gagcgtgggt ctcgcggtat cattgcagca ctggggccag
     2161 atggtaagcc ctcccgtatc gtagttatct acacgacggg gagtcaggca actatggatg
     2221 aacgaaatag acagatcgct gagataggtg cctcactgat taagcattgg taactgtcag
     2281 accaagttta ctcatatata ctttagattg atttaaaact tcatttttaa tttaaaagga
     2341 tctaggtgaa gatccttttt gataatctca tgaccaaaat cccttaacgt gagttttcgt
     2401 tccactgagc gtcagacccc gtagaaaaga tttgagatcg ttttggtctg cgcgtaatct
     2461 cttgctctga aaacgaaaaa accgccttgc agggcggttt ttcgaaggtt ctctgagcta
     2521 ccaactcttt gaaccgaggt aactggcttg gaggagcgca gtcaccaaaa cttgtccttt
     2581 cagtttagcc ttaaccggcg catgacttca agactaactc ctctaaatca attaccagtg
     2641 gctgctgcca gtggtgcttt tgcatgtctt tccgggttgg actcaagacg atagttaccg
     2701 gataaggcgc agcggtcgga ctgaacgggg ggttcgtgca tacagtccag cttggagcga
     2761 actgcctacc cggaactgag tgtcaggcgt ggaatgagac aaacgcggcc ataacagcgg
     2821 aatgacaccg gtaaaccgaa aggcaggaac aggagagcgc acgagggagc cgccaggggg
     2881 aaacgcctgg tatctttata gtcctgtcgg gtttcgccac cactgatttg agcgtcagat
     2941 ttcgtgatgc ttgtcagggg ggcggagcct atggaaatgt tctttcctgc gttatcccct
     3001 gattctgtgg ataaccgtat taccgccttt gagtgagctg ataccgctcg ccgcagccga
     3061 acgaccgagc gcagcgagtc agtgagcgag gaagcggaag agcgcctgat gcggtatttt
     3121 ctccttacgc atctgtgcgg tatttcacac cgcatatggt gcactctcag tacaatctgc
     3181 tctgatgccg catagttaag ccagtataca ctccgctatc gctacgtgac tgggtcatgg
     3241 ctgcgccccg acacccgcca acacccgctg acgcgccctg acgggcttgt ctgctcccgg
     3301 catccgctta cagacaagct gtgaccgtct ccgggagctg catgtgtcag aggttttcac
     3361 cgtcatcacc gaaacgcgcg aggcagcaga tcaattcgcg cgcgaaggcg aagcggcatg
     3421 catttacgtt gacaccatcg aatggtgcaa aacctttcgc ggtatggcat gatagcgccc
     3481 ggaagagagt caattcaggg tggtgaatgt gaaaccagta acgttatacg atgtcgcaga
     3541 gtatgccggt gtctcttatc agaccgtttc ccgcgtggtg aaccaggcca gccacgtttc
     3601 tgcgaaaacg cgggaaaaag tggaagcggc gatggcggag ctgaattaca ttcccaaccg
     3661 cgtggcacaa caactggcgg gcaaacagtc gttgctgatt ggcgttgcca cctccagtct
     3721 ggccctgcac gcgccgtcgc aaattgtcgc ggcgattaaa tctcgcgccg atcaactggg
     3781 tgccagcgtg gtggtgtcga tggtagaacg aagcggcgtc gaagcctgta aagcggcggt
     3841 gcacaatctt ctcgcgcaac gcgtcagtgg gctgatcatt aactatccgc tggatgacca
     3901 ggatgccatt gctgtggaag ctgcctgcac taatgttccg gcgttatttc ttgatgtctc
     3961 tgaccagaca cccatcaaca gtattatttt ctcccatgaa gacggtacgc gactgggcgt
     4021 ggagcatctg gtcgcattgg gtcaccagca aatcgcgctg ttagcgggcc cattaagttc
     4081 tgtctcggcg cgtctgcgtc tggctggctg gcataaatat ctcactcgca atcaaattca
     4141 gccgatagcg gaacgggaag gcgactggag tgccatgtcc ggttttcaac aaaccatgca
     4201 aatgctgaat gagggcatcg ttcccactgc gatgctggtt gccaacgatc agatggcgct
     4261 gggcgcaatg cgcgccatta ccgagtccgg gctgcgcgtt ggtgcggata tctcggtagt
     4321 gggatacgac gataccgaag acagctcatg ttatatcccg ccgtcaacca ccatcaaaca
     4381 ggattttcgc ctgctggggc aaaccagcgt ggaccgcttg ctgcaactct ctcagggcca
     4441 ggcggtgaag ggcaatcagc tgttgcccgt ctcactggtg aaaagaaaaa ccaccctggc
     4501 gcccaatacg caaaccgcct ctccccgcgc gttggccgat tcattaatgc agctggcacg
     4561 acaggtttcc cgactggaaa gcgggcagtg agcgcaacgc aattaatgtg agttagcgcg
     4621 aattgatctg gtttgacagc ttatcatcga ctgcacggtg caccaatgct tctggcgtca
     4681 ggcagccatc ggaagctgtg gtatggctgt gcaggtcgta aatcactgca taattcgtgt
     4741 cgctcaaggc gcactcccgt tctggataat gttttttgcg ccgacatcat aacggttctg
     4801 gcaaatattc tgaaatgagc tg
//
